# Supplementary material for: Assessing Bioconcentration and Biotransformation of BDE-47 In Vitro: The Relevance of Bioavailable and Intracellular Concentrations
Source: J Xenobiot. 2025 Jun 16;15(3):93. doi: 10.3390/jox15030093 (PMC12194305; doi:10.3390/jox15030093)
Supplement: Supplementary file 1 [file jox-15-00093-s001.zip]

Archive with 1 entries (1 files):
- jox-3590224-supplementary.pdf
